# Supplementary material for: Self-Assembled CNF/rGO/Tannin Composite: Study of the Physicochemical and Wound Healing Properties
Source: Polymers (Basel). 2023 Jun 20;15(12):2752. doi: 10.3390/polym15122752 (PMC10304054; doi:10.3390/polym15122752)
Supplement: Supplementary file 1 [file polymers-15-02752-s001.zip]

Archive with 1 entries (1 files):
- polymers-2366275-supplementary.pdf
